# Supplementary material for: Differentiation of human induced pluripotent stem cells into retinal pigment epithelium cells during culture on peptide-grafted hydrogels
Source: Regen Biomater. 2025 Apr 26;12:rbaf035. doi: 10.1093/rb/rbaf035 (PMC12098265; doi:10.1093/rb/rbaf035)
Supplement: rbaf035_Supplementary_Data [file rbaf035_supplementary_data.zip]

Archive with 1 entries (1 files):
- 2 Supplementary N5.pdf
